# Supplementary material for: Significant difference of differential expression pyroptosis-related genes and their correlations with infiltrated immune cells in sepsis
Source: Front Cell Infect Microbiol. 2022 Sep 29;12:1005392. doi: 10.3389/fcimb.2022.1005392 (PMC9556990; doi:10.3389/fcimb.2022.1005392)
Supplement: Supplementary file 3 [file Table_2.xlsx]

## Sheet: Sheet2
		T.cells.CD4.memory.activated	NK.cells.activated	Monocytes	Macrophages.M2	Plasma.cells	T.cells.CD8	T.cells.CD4.memory.resting	T.cells.regulatory..Tregs.	T.cells.gamma.delta	NK.cells.resting	Macrophages.M0	Neutrophils
AIM2	r	0.24805	-0.104487	0.205904	0.149366	0.19171	-0.28357	-0.454457	-0.424764	0.446037	-0.381527	0.0168284	0.37816
AIM2	p	0.0165	0.319	0.0477	0.153	0.0656	0.00588	4.74e-06	2.2e-05	7.43e-06	0.000161	0.873	0.000186
CASP1	r	0.123025	0.124612	0.090687	0.22086	-0.118493	-0.151391	-0.297539	-0.1791	0.349718	-0.270715	-0.273036	0.229112
CASP1	p	0.240062	0.234004	0.387308	0.0333836	0.257955	0.147456	0.00377404	0.0858449	0.000590103	0.0086757	0.00809779	0.0271699
CASP4	r	0.203432	-0.014488	-0.013382	0.283246	-0.0160219	-0.228587	-0.38472	-0.36709	0.368231	-0.327988	-0.166797	0.413795
CASP4	p	0.0505	0.89	0.899	0.00594	0.879	0.0275	0.00014	0.000295	0.000282	0.00133	0.11	3.74e-05
CASP5	r	0.0280085	0.0249726	0.130029	0.277988	-0.125344	-0.275558	-0.358082	-0.254835	0.256634	-0.345946	-0.200904	0.371483
CASP5	p	0.789852	0.812186	0.214134	0.00697661	0.231245	0.00750834	0.000424881	0.0136956	0.0130224	0.000682337	0.0534855	0.000246273
ELANE	r	-0.0939321	-0.0905889	-0.0687393	0.0662579	0.584265	-0.200689	-0.194977	-0.0689281	0.106221	-0.217695	0.561878	0.19831
ELANE	p	0.37	0.388	0.513	0.528	7.84e-10	0.0537	0.0611	0.511	0.311	0.0361	4.63e-09	0.0567
GSDMC	r	0.146329	0.0619407	-0.0071853	0.0725628	0.067522	-0.118642	-0.133737	-0.141984	0.0764033	-0.11801	-0.155513	0.212956
GSDMC	p	0.161631	0.555309	0.945502	0.489428	0.520168	0.257349	0.201242	0.174587	0.466671	0.259912	0.13662	0.0404163
IL18	r	0.112144	-0.14659	0.269269	0.0393441	0.450033	-0.34741	-0.324588	-0.305122	0.322795	-0.262692	0.491517	0.23714
IL18	p	0.285	0.161	0.00905	0.708	6.01e-06	0.000645	0.0015	0.00294	0.0016	0.011	5.65e-07	0.0221
IL-1β	r	-0.174637	-0.00938928	0.0737884	0.166197	-0.181156	-0.255839	-0.251464	-0.238335	0.297981	-0.338413	-0.265867	0.384071
IL-1β	p	0.0940813	0.928824	0.482103	0.111347	0.0822477	0.0133165	0.015039	0.0214148	0.00372016	0.000907069	0.0100012	0.000144348
NLRC4	r	0.189437	-0.357067	0.478606	0.0910837	0.399718	-0.576094	-0.553667	-0.619494	0.343678	-0.446944	0.47684	0.519491
NLRC4	p	0.069	0.000442	1.22e-06	0.385	7.21e-05	1.52e-09	8.6e-09	3.59e-11	0.000744	7.09e-06	1.35e-06	9.52e-08
PJVK	r	-0.1795	0.2669	-0.338274	-0.091971	-0.307629	0.462772	0.559735	0.591031	-0.271714	0.429757	-0.427346	-0.569705
PJVK	p	0.0851	0.0097	0.000912	0.381	0.0027	3.01e-06	5.45e-09	4.46e-10	0.00842	1.72e-05	1.94e-05	2.53e-09
PLCG1	r	-0.164751	0.338504	-0.468544	-0.236637	-0.388258	0.701062	0.658812	0.672801	-0.296024	0.554241	-0.494465	-0.6819
PLCG1	p	0.115	0.000904	2.17e-06	0.0224	0.00012	5.1e-15	7.06e-13	1.51e-13	0.00396	8.24e-09	4.71e-07	5.28e-14
PYCARD	r	-0.00458497	-0.180321	0.435098	0.325055	0.149054	-0.409837	-0.503751	-0.438193	0.150344	-0.450539	0.179956	0.449659
PYCARD	p	0.965	0.0837	1.31e-05	0.00148	0.154	4.51e-05	2.64e-07	1.12e-05	0.15	5.85e-06	0.0843	6.14e-06
